# Supplementary material for: Data-driven analysis of the number of Lennard–Jones types needed in a force field
Source: Commun Chem. 2020 Nov 13;3:173. doi: 10.1038/s42004-020-00395-w (PMC8294475; doi:10.1038/s42004-020-00395-w)
Supplement: Supplementary file 3 — Supplementary Data 1 [file 42004_2020_395_MOESM3_ESM.xlsx]

## Sheet: Ranges
	Training Set Data						Test Set Data
	LJ types	LJ model	Mean Error Density %	Mean Error Heats of Vaporization %	Objective Function		LJ types	LJ model	Mean Error Density %	Mean Error Heats of Vaporization %	Dielectric Constant	Objective Function
RESP1		HCON	0.53%	2.84%	24			HCON	2.22%	2.94%	1.9%	49
Train/Test Sets 1		H4CON	0.04%	1.61%	5			H4CON	0.66%	0.65%	3.6%	23
		HC3ON	0.10%	0.54%	23			HC3ON	0.27%	0.67%	3.3%	21
		HCO3N	0.12%	0.30%	2			HCO3N	0.16%	0.46%	1.4%	0
		HCON3	0.48%	0.54%	2			HCON3	1.13%	1.34%	1.7%	26
		H4C3O3N2	0.09%	0.25%	4			H4C3O3N2	0.15%	0.32%	2.9%	11
									0.00%	0.00%	0.0%	0
		H2CON	0.20%	0.42%	8			H2CON	0.72%	1.00%	4.4%	8
		H2C3ON	0.09%	1.61%	11			H2C3ON	0.88%	0.34%	3.3%	17
		H2CO3N	0.52%	0.90%	24			H2CO3N	0.28%	1.24%	0.7%	15
		H2CO3N (reoptimized)	0.08%	0.07%	1			H2CO3N (reoptimized)	0.19%	0.35%	1.3%	7
		H2CON2	0.25%	1.09%	10			H2CON2	0.54%	0.42%	3.8%	7
									0.00%	0.00%	0.0%	0
		SMIRNOFF (reoptimized)	0.27%	1.20%	15			SMIRNOFF (reoptimized)	0.25%	0.57%	1.2%	10
		SMIRNOFF	0.05%	0.32%	6			SMIRNOFF	0.01%	0.21%	1.9%	7
		GAFF	0.03%	0.27%	2			GAFF	0.01%	0.11%	2.1%	8
	Training Set Data						Test Set Data
	LJ types	LJ model	Mean Error Density %	Mean Error Heats of Vaporization %	Objective Function		LJ types	LJ model	Mean Error Density %	Mean Error Heats of Vaporization %	Dielectric Constant	Objective Function
RESP1		HCON	0.09%	0.17%	9			HCON	0.12%	0.21%	1.0%	14
Train/Test Sets 2		H4CON	0.21%	0.43%	26			H4CON	0.58%	0.24%	2.6%	3
		HC3ON	0.12%	0.80%	58			HC3ON	0.20%	0.76%	1.2%	10
		HCO3N	0.43%	0.64%	73			HCO3N	2.36%	2.52%	1.5%	32
		HCON3	0.30%	0.99%	18			HCON3	0.40%	1.11%	2.3%	13
		H4C3O3N2	0.10%	0.22%	21			H4C3O3N2	0.50%	0.60%	0.9%	11
		H2CON	0.16%	0.10%	4			H2CON	0.11%	0.41%	0.3%	7
		H2C3ON	0.07%	0.60%	61			H2C3ON	0.41%	1.49%	1.0%	32
		H2CO3N	0.04%	0.13%	15			H2CO3N	0.25%	0.18%	2.9%	9
		H2CON2	0.15%	0.30%	18			H2CON2	0.30%	0.11%	0.4%	2
		SMIRNOFF (reoptimized)	0.10%	0.05%	3			SMIRNOFF (reoptimized)	0.31%	0.43%	3.2%	14
		SMIRNOFF	0.01%	0.23%	18			SMIRNOFF	0.02%	0.20%	2.8%	8
		GAFF	0.02%	0.10%	17			GAFF	0.01%	0.12%	3.0%	7
	Training Set Data						Test Set Data
	LJ types	LJ model	Mean Error Density %	Mean Error Heats of Vaporization %	Objective Function		LJ types	LJ model	Mean Error Density %	Mean Error Heats of Vaporization %	Dielectric Constant	Objective Function
RESP2		HCON	0.19%	0.66%	2			HCON	0.09%	0.35%	2.4%	15
Train/Test Sets 1		H4CON	0.48%	0.53%	33			H4CON	0.31%	1.94%	0.5%	33
		HC3ON	0.31%	0.38%	26			HC3ON	0.52%	0.48%	2.8%	16
		HCO3N	0.22%	4.10%	91			HCO3N	1.11%	4.15%	1.5%	73
		HCON3	0.13%	0.15%	13			HCON3	0.21%	0.82%	2.3%	9
		H4C3O3N2	0.17%	0.40%	6			H4C3O3N2	0.37%	0.21%	1.7%	24
		H2CON	0.20%	0.66%	15			H2CON	0.09%	0.86%	2.2%	28
		H2C3ON	0.08%	0.86%	11			H2C3ON	1.07%	1.97%	1.7%	66
		H2CO3N	0.10%	0.29%	23			H2CO3N	0.55%	0.88%	1.3%	18
		H2CON2	0.20%	0.57%	8			H2CON2	0.28%	0.60%	0.2%	14
		SMIRNOFF (reoptimized)	0.37%	1.20%	21			SMIRNOFF (reoptimized)	0.92%	0.97%	0.6%	47
		SMIRNOFF	0.01%	0.23%	2			SMIRNOFF	0.01%	0.22%	1.8%	8
		GAFF	0.04%	0.55%	5			GAFF	0.01%	0.13%	1.9%	5

## Sheet: Mean
	Training Set Data						Test Set Data
	LJ types	LJ model	Mean Error Density %	Mean Error Heats of Vaporization %	Objective Function		LJ types	LJ model	Mean Error Density %	Mean Error Heats of Vaporization %	Dielectric Constant	Objective Function
RESP1		HCON	0.0363	0.1063	224			HCON	0.0496	0.1334	0.508	261
Train/Test Sets 1		H4CON	0.0234	0.0693	103			H4CON	0.0295	0.105	0.496	144
		HC3ON	0.0279	0.0827	141			HC3ON	0.0501	0.1377	0.514	273
		HCO3N	0.0158	0.0492	40			HCO3N	0.0395	0.091	0.508	142
		HCON3	0.0369	0.0906	206			HCON3	0.0517	0.1291	0.498	258
		H4C3O3N2	0.0178	0.0581	69			H4C3O3N2	0.031	0.1145	0.533	170
		H2CON	0.0273	0.0743	124			H2CON	0.0295	0.1036	0.53	137
		H2C3ON	0.0179	0.0658	77			H2C3ON	0.0333	0.1067	0.518	155
		H2CO3N	0.0232	0.0707	98			H2CO3N	0.0248	0.1112	0.511	138
		H2CO3N (reoptimized)	0.0154	0.0478	37			H2CO3N (reoptimized)	0.0393	0.0904	0.499	137
		H2CON2	0.0202	0.0661	90			H2CON2	0.0269	0.0998	0.487	134
		SMIRNOFF (reoptimized)	0.0144	0.0413	40			SMIRNOFF (reoptimized)	0.0287	0.1027	0.518	130
		SMIRNOFF	0.0315	0.0914	162			SMIRNOFF	0.0385	0.1284	0.514	187
		GAFF	0.0315	0.0987	177			GAFF	0.0372	0.1249	0.515	199
	Training Set Data						Test Set Data
	LJ types	LJ model	Mean Error Density %	Mean Error Heats of Vaporization %	Objective Function		LJ types	LJ model	Mean Error Density %	Mean Error Heats of Vaporization %	Dielectric Constant	Objective Function
RESP1		HCON	0.0402	0.0827	749			HCON	0.0539	0.1533	0.492	1223
Train/Test Sets 2		H4CON	0.0333	0.0684	494			H4CON	0.0386	0.0866	0.493	416
		HC3ON	0.0375	0.0672	513			HC3ON	0.0407	0.1338	0.48	1328
		HCO3N	0.0333	0.0723	562			HCO3N	0.0574	0.1124	0.481	985
		HCON3	0.0405	0.0717	721			HCON3	0.0587	0.1447	0.486	1271
		H4C3O3N2	0.0307	0.0708	439			H4C3O3N2	0.0391	0.0829	0.512	401
		H2CON	0.0336	0.0662	488			H2CON	0.0362	0.0825	0.498	417
		H2C3ON	0.0317	0.0746	510			H2C3ON	0.036	0.0915	0.507	502
		H2CO3N	0.0317	0.0608	414			H2CO3N	0.0366	0.077	0.511	390
		H2CON2	0.033	0.066	487			H2CON2	0.0366	0.0829	0.502	416
		SMIRNOFF (reoptimized)	0.0278	0.0623	353			SMIRNOFF (reoptimized)	0.0474	0.0789	0.507	525
		SMIRNOFF	0.0412	0.1214	892			SMIRNOFF	0.0388	0.1354	0.489	918
		GAFF	0.041	0.1118	921			GAFF	0.0328	0.1343	0.494	809
	Training Set Data						Test Set Data
	LJ types	LJ model	Mean Error Density %	Mean Error Heats of Vaporization %	Objective Function		LJ types	LJ model	Mean Error Density %	Mean Error Heats of Vaporization %	Dielectric Constant	Objective Function
RESP2		HCON	0.0397	0.1292	332			HCON	0.0426	0.1676	0.476	347
Train/Test Sets 1		H4CON	0.0311	0.0856	188			H4CON	0.0291	0.1223	0.491	165
		HC3ON	0.0353	0.0841	237			HC3ON	0.0486	0.1644	0.483	326
		HCO3N	0.0351	0.0849	178			HCO3N	0.0564	0.1083	0.49	234
		HCON3	0.0448	0.1152	314			HCON3	0.043	0.1754	0.473	362
		H4C3O3N2	0.0333	0.0707	162			H4C3O3N2	0.0337	0.1407	0.481	225
		H2CON	0.0386	0.0884	244			H2CON	0.0319	0.1267	0.476	188
		H2C3ON	0.0324	0.0769	189			H2C3ON	0.0363	0.1401	0.486	221
		H2CO3N	0.0329	0.0903	209			H2CO3N	0.0352	0.1108	0.485	163
		H2CON2	0.0327	0.0724	154			H2CON2	0.03	0.1248	0.487	198
		SMIRNOFF (reoptimized)	0.0305	0.0583	150			SMIRNOFF (reoptimized)	0.0384	0.1168	0.491	169
		SMIRNOFF	0.0428	0.1018	302			SMIRNOFF	0.0389	0.1452	0.477	213
		GAFF	0.0349	0.1188	248			GAFF	0.0378	0.1402	0.47	219
