# Supplementary material for: Data-driven analysis of the number of Lennard–Jones types needed in a force field
Source: Commun Chem. 2020 Nov 13;3:173. doi: 10.1038/s42004-020-00395-w (PMC8294475; doi:10.1038/s42004-020-00395-w)
Supplement: Supplementary file 4 — Supplementary Data 2 [file 42004_2020_395_MOESM4_ESM.xlsx]

## Sheet: SI_Optimized_Parameters_Schaupe
Model HCON
Atom	SMIRKS used	Rmin_half	Epsilon
[#1:1]-[#6X4]	[#1:1]	1.274943034346 A	0.01732815043796 kcal/mol
[#1:1]-[#6X3]	[#1:1]	1.274943034346 A	0.01732815043796 kcal/mol
[#1:1]-[#7]	[#1:1]	1.274943034346 A	0.01732815043796 kcal/mol
[#1:1]-[#8]	[#1:1]	1.274943034346 A	0.01732815043796 kcal/mol
[#6:1]	[#6:1]	2.105682833467 A	0.07430158407235 kcal/mol
[#6X4:1]	[#6:1]	2.105682833467 A	0.07430158407235 kcal/mol
[#6X2:1]	[#6:1]	2.105682833467 A	0.07430158407235 kcal/mol
[#7X3:1]	[#7:1]	1.470191028253 A	0.1939780228124 kcal/mol
[#7:1]	[#7:1]	1.470191028253 A	0.1939780228124 kcal/mol
[#8:1]	[#8:1]	1.107588527455 A	0.2203801038552 kcal/mol
[#8X2H1+0:1]	[#8:1]	1.107588527455 A	0.2203801038552 kcal/mol
[#8X2H0+0:1]	[#8:1]	1.107588527455 A	0.2203801038552 kcal/mol
Model HCON2
Atom	SMIRKS used	Rmin_half	Epsilon
[#1:1]-[#6X4]	[#1:1]	1.278258499288 A	0.01820230517846 kcal/mol
[#1:1]-[#6X3]	[#1:1]	1.278258499288 A	0.01820230517846 kcal/mol
[#1:1]-[#7]	[#1:1]	1.278258499288 A	0.01820230517846 kcal/mol
[#1:1]-[#8]	[#1:1]	1.278258499288 A	0.01820230517846 kcal/mol
[#6:1]	[#6:1]	2.104073371047 A	0.07338060443643 kcal/mol
[#6X4:1]	[#6:1]	2.104073371047 A	0.07338060443643 kcal/mol
[#6X2:1]	[#6:1]	2.104073371047 A	0.07338060443643 kcal/mol
[#7X3:1]	[#7X3:1]	1.572673385529 A	0.1984826268831 kcal/mol
[#7:1]	[#7:1]	1.475131174558 A	0.1748722073164 kcal/mol
[#8:1]	[#8:1]	1.077897933077 A	0.2196801618789 kcal/mol
[#8X2H1+0:1]	[#8:1]	1.077897933077 A	0.2196801618789 kcal/mol
[#8X2H0+0:1]	[#8:1]	1.077897933077 A	0.2196801618789 kcal/mol
Model H4CON
Atom	SMIRKS used	Rmin_half	Epsilon
[#1:1]-[#6X4]	[#1:1]	1.422954446173 A	0.007934942026533 kcal/mol
[#1:1]-[#6X3]	[#1:1]-[#6X3]	1.545780101954 A	0.0004652136046278 kcal/mol
[#1:1]-[#7]	[#1:1]-[#7]	0.6814108969295 A	0.00906995568313 kcal/mol
[#1:1]-[#8]	[#1:1]-[#8]	0.3359444758379 A	0.009668226423289 kcal/mol
[#6:1]	[#6:1]	2.041670957677 A	0.09802652594103 kcal/mol
[#6X4:1]	[#6:1]	2.041670957677 A	0.09802652594103 kcal/mol
[#6X2:1]	[#6:1]	2.041670957677 A	0.09802652594103 kcal/mol
[#7X3:1]	[#7:1]	1.791424254253 A	0.1786335629314 kcal/mol
[#7:1]	[#7:1]	1.791424254253 A	0.1786335629314 kcal/mol
[#8:1]	[#8:1]	1.673564352412 A	0.2016595955237 kcal/mol
[#8X2H1+0:1]	[#8:1]	1.673564352412 A	0.2016595955237 kcal/mol
[#8X2H0+0:1]	[#8:1]	1.673564352412 A	0.2016595955237 kcal/mol
Model HC3ON
Atom	SMIRKS used	Rmin_half	Epsilon
[#1:1]-[#6X4]	[#1:1]	1.241243085984 A	0.04951796153165 kcal/mol
[#1:1]-[#6X3]	[#1:1]	1.241243085984 A	0.04951796153165 kcal/mol
[#1:1]-[#7]	[#1:1]	1.241243085984 A	0.04951796153165 kcal/mol
[#1:1]-[#8]	[#1:1]	1.241243085984 A	0.04951796153165 kcal/mol
[#6:1]	[#6:1]	2.048642467116 A	0.05541857169928 kcal/mol
[#6X4:1]	[#6X4:1]	2.189541572132 A	0.03733661668621 kcal/mol
[#6X2:1]	[#6X2:1]	1.556922324109 A	0.196882771638 kcal/mol
[#7X3:1]	[#7:1]	1.809621159857 A	0.1756539422114 kcal/mol
[#7:1]	[#7:1]	1.809621159857 A	0.1756539422114 kcal/mol
[#8:1]	[#8:1]	1.061453943166 A	0.2122043786958 kcal/mol
[#8X2H1+0:1]	[#8:1]	1.061453943166 A	0.2122043786958 kcal/mol
[#8X2H0+0:1]	[#8:1]	1.061453943166 A	0.2122043786958 kcal/mol
Model HCO3N
Atom	SMIRKS used	Rmin_half	Epsilon
[#1:1]-[#6X4]	[#1:1]	1.417045823366 A	0.0343948852418 kcal/mol
[#1:1]-[#6X3]	[#1:1]	1.417045823366 A	0.0343948852418 kcal/mol
[#1:1]-[#7]	[#1:1]	1.417045823366 A	0.0343948852418 kcal/mol
[#1:1]-[#8]	[#1:1]	1.417045823366 A	0.0343948852418 kcal/mol
[#6:1]	[#6:1]	1.841574028739 A	0.07721707135755 kcal/mol
[#6X4:1]	[#6:1]	1.841574028739 A	0.07721707135755 kcal/mol
[#6X2:1]	[#6:1]	1.841574028739 A	0.07721707135755 kcal/mol
[#7X3:1]	[#7:1]	1.791929298619 A	0.2312571815861 kcal/mol
[#7:1]	[#7:1]	1.791929298619 A	0.2312571815861 kcal/mol
[#8:1]	[#8:1]	1.726510266336 A	0.1371619961681 kcal/mol
[#8X2H1+0:1]	[#8X2H1+0:1]	1.885042459495 A	0.4940199406832 kcal/mol
[#8X2H0+0:1]	[#8X2H0+0:1]	1.824130608663 A	0.08703257893393 kcal/mol
Model H2CON
Atom	SMIRKS used	Rmin_half	Epsilon
[#1:1]-[#6X4]	[#1:1]-[#6]	1.39499984891 A	0.01401641621486 kcal/mol
[#1:1]-[#6X3]	[#1:1]-[#6]	1.39499984891 A	0.01401641621486 kcal/mol
[#1:1]-[#7]	[#1:1]-[#7,#8]	0.6936440567722 A	0.01495321255442 kcal/mol
[#1:1]-[#8]	[#1:1]-[#7,#8]	0.6936440567722 A	0.01495321255442 kcal/mol
[#6:1]	[#6:1]	2.055196985681 A	0.08076384595936 kcal/mol
[#6X4:1]	[#6:1]	2.055196985681 A	0.08076384595936 kcal/mol
[#6X2:1]	[#6:1]	2.055196985681 A	0.08076384595936 kcal/mol
[#7X3:1]	[#7:1]	1.801566337245 A	0.1768463893824 kcal/mol
[#7:1]	[#7:1]	1.801566337245 A	0.1768463893824 kcal/mol
[#8:1]	[#8:1]	1.610824395487 A	0.2048246324638 kcal/mol
[#8X2H1+0:1]	[#8:1]	1.610824395487 A	0.2048246324638 kcal/mol
[#8X2H0+0:1]	[#8:1]	1.610824395487 A	0.2048246324638 kcal/mol
Model H2C3ON
Atom	SMIRKS used	Rmin_half	Epsilon
[#1:1]-[#6X4]	[#1:1]-[#6]	1.476598994428 A	0.008763593561747 kcal/mol
[#1:1]-[#6X3]	[#1:1]-[#6]	1.476598994428 A	0.008763593561747 kcal/mol
[#1:1]-[#7]	[#1:1]-[#7,#8]	0.6346493965516 A	0.01875856272791 kcal/mol
[#1:1]-[#8]	[#1:1]-[#7,#8]	0.6346493965516 A	0.01875856272791 kcal/mol
[#6:1]	[#6:1]	1.957485652251 A	0.09092398950824 kcal/mol
[#6X4:1]	[#6X4:1]	1.98636321883 A	0.109052884369 kcal/mol
[#6X2:1]	[#6X2:1]	1.849546543886 A	0.2084016274465 kcal/mol
[#7X3:1]	[#7:1]	1.841275939601 A	0.1693463497806 kcal/mol
[#7:1]	[#7:1]	1.841275939601 A	0.1693463497806 kcal/mol
[#8:1]	[#8:1]	1.640552631386 A	0.2076954988499 kcal/mol
[#8X2H1+0:1]	[#8:1]	1.640552631386 A	0.2076954988499 kcal/mol
[#8X2H0+0:1]	[#8:1]	1.640552631386 A	0.2076954988499 kcal/mol
Model H2CO3N
Atom	SMIRKS used	Rmin_half	Epsilon
[#1:1]-[#6X4]	[#1:1]-[#6]	1.42404991516 A	0.02322521678595 kcal/mol
[#1:1]-[#6X3]	[#1:1]-[#6]	1.42404991516 A	0.02322521678595 kcal/mol
[#1:1]-[#7]	[#1:1]-[#7,#8]	0.876080710081 A	0.006905540818733 kcal/mol
[#1:1]-[#8]	[#1:1]-[#7,#8]	0.876080710081 A	0.006905540818733 kcal/mol
[#6:1]	[#6:1]	1.964572966724 A	0.07767082000917 kcal/mol
[#6X4:1]	[#6:1]	1.964572966724 A	0.07767082000917 kcal/mol
[#6X2:1]	[#6:1]	1.964572966724 A	0.07767082000917 kcal/mol
[#7X3:1]	[#7:1]	1.832190499427 A	0.2097205843013 kcal/mol
[#7:1]	[#7:1]	1.832190499427 A	0.2097205843013 kcal/mol
[#8:1]	[#8:1]	1.70840943031 A	0.1973329035083 kcal/mol
[#8X2H1+0:1]	[#8X2H1+0:1]	1.597884146508 A	0.2181464628797 kcal/mol
[#8X2H0+0:1]	[#8X2H0+0:1]	1.592837782118 A	0.1511022022652 kcal/mol
Model H2CON2
Atom	SMIRKS used	Rmin_half	Epsilon
[#1:1]-[#6X4]	[#1:1]-[#6]	1.39637968825 A	0.01532376219604 kcal/mol
[#1:1]-[#6X3]	[#1:1]-[#6]	1.39637968825 A	0.01532376219604 kcal/mol
[#1:1]-[#7]	[#1:1]-[#7,#8]	0.6959901226555 A	0.02565286997617 kcal/mol
[#1:1]-[#8]	[#1:1]-[#7,#8]	0.6959901226555 A	0.02565286997617 kcal/mol
[#6:1]	[#6:1]	2.040163914672 A	0.07886461012281 kcal/mol
[#6X4:1]	[#6:1]	2.040163914672 A	0.07886461012281 kcal/mol
[#6X2:1]	[#6:1]	2.040163914672 A	0.07886461012281 kcal/mol
[#7X3:1]	[#7X3:1]	1.84449213584 A	0.1740083045878 kcal/mol
[#7:1]	[#7:1]	1.545040611325 A	0.1741195821715 kcal/mol
[#8:1]	[#8:1]	1.600287656681 A	0.2001834147614 kcal/mol
[#8X2H1+0:1]	[#8:1]	1.600287656681 A	0.2001834147614 kcal/mol
[#8X2H0+0:1]	[#8:1]	1.600287656681 A	0.2001834147614 kcal/mol
Model SMIRNOFFreopt
Atom	SMIRKS used	Rmin_half	Epsilon
[#1:1]-[#6X4]	[#1:1]-[#6X4]	1.451719384032 A	0.00861723673787 kcal/mol
[#1:1]-[#6X4]	[#1:1]-[#6X4]-[#7,#8,#9,#16,#17,#35]	1.485155964918 A	0.01508305469529 kcal/mol
[#1:1]-[#6X4]	[#1:1]-[#6X4](-[#7,#8,#9,#16,#17,#35])-[#7,#8,#9,#16,#17,#35]	1.286533122813 A	0.01572451862445 kcal/mol
[#1:1]-[#6X3]	[#1:1]-[#6X3]	1.403722850605 A	0.01881374666025 kcal/mol
[#1:1]-[#6X3]	[#1:1]-[#6X3]~[#7,#8,#9,#16,#17,#35]	1.500683813995 A	0.0009427910421538 kcal/mol
[#1:1]-[#6X3]	[#1:1]-[#6X3](~[#7,#8,#9,#16,#17,#35])~[#7,#8,#9,#16,#17,#35]	1.360343997302 A	0.0149209300662 kcal/mol
[#1:1]-[#7]	[#1:1]-[#7]	0.6215000192373 A	0.01638651280095 kcal/mol
[#1:1]-[#8]	[#1:1]-[#8]	0.3253267035895 A	0.00942823559155 kcal/mol
[#6:1]	[#6:1]	1.972437874151 A	0.0817884673879 kcal/mol
[#6X4:1]	[#6X4:1]	1.977993500183 A	0.1087354070573 kcal/mol
[#6X2:1]	[#6X2:1]	1.738828512556 A	0.2065056151668 kcal/mol
[#7X3:1]	[#7:1]	1.857096391895 A	0.1644703782581 kcal/mol
[#7:1]	[#7:1]	1.857096391895 A	0.1644703782581 kcal/mol
[#8:1]	[#8:1]	1.68481985209 A	0.2079950925595 kcal/mol
[#8X2H1+0:1]	[#8X2H1+0:1]	1.70195707007 A	0.2166597100942 kcal/mol
[#8X2H0+0:1]	[#8X2H0+0:1]	1.551440559207 A	0.1628695444906 kcal/mol
Model H4C3O3N2
Atom	SMIRKS used	Rmin_half	Epsilon
[#1:1]-[#6X4]	[#1:1]-[#6X4]	1.445684879311 A	0.006858404220565 kcal/mol
[#1:1]-[#6X3]	[#1:1]-[#6X3]	1.416205783626 A	0.004074940256637 kcal/mol
[#1:1]-[#7]	[#1:1]-[#7]	0.6175813821392 A	0.01800795881467 kcal/mol
[#1:1]-[#8]	[#1:1]-[#8]	0.3169462586863 A	0.007714881478523 kcal/mol
[#6:1]	[#6:1]	2.014624111336 A	0.09120590747342 kcal/mol
[#6X4:1]	[#6X4:1]	2.037751777954 A	0.1082756691308 kcal/mol
[#6X2:1]	[#6X2:1]	1.762786058373 A	0.2059722563925 kcal/mol
[#7X3:1]	[#7X3:1]	1.837509769882 A	0.1695934657727 kcal/mol
[#7:1]	[#7:1]	1.817177443593 A	0.1660406108118 kcal/mol
[#8:1]	[#8:1]	1.666069999769 A	0.208170953002 kcal/mol
[#8X2H1+0:1]	[#8X2H1+0:1]	1.690702013979 A	0.2154608510929 kcal/mol
[#8X2H0+0:1]	[#8X2H0+0:1]	1.601325528293 A	0.1643832227918 kcal/mol
Model H2CO3Nreopt
Atom	SMIRKS used	Rmin_half	Epsilon
[#1:1]-[#6X4]	[#1:1]	1.416858503845 A	0.03031737274734 kcal/mol
[#1:1]-[#6X3]	[#1:1]	1.416858503845 A	0.03031737274734 kcal/mol
[#1:1]-[#7]	[#1:1]-[#7,#8]	1.443922632097 A	0.03063896081978 kcal/mol
[#1:1]-[#8]	[#1:1]-[#7,#8]	1.443922632097 A	0.03063896081978 kcal/mol
[#6:1]	[#6:1]	1.867706240701 A	0.07847567143468 kcal/mol
[#6X4:1]	[#6:1]	1.867706240701 A	0.07847567143468 kcal/mol
[#6X2:1]	[#6:1]	1.867706240701 A	0.07847567143468 kcal/mol
[#7X3:1]	[#7:1]	1.784038563014 A	0.2452111736313 kcal/mol
[#7:1]	[#7:1]	1.784038563014 A	0.2452111736313 kcal/mol
[#8:1]	[#8:1]	1.653838708408 A	0.1002525931339 kcal/mol
[#8X2H1+0:1]	[#8X2H1+0:1]	1.871521381716 A	0.5333175232467 kcal/mol
[#8X2H0+0:1]	[#8X2H0+0:1]	1.817872408478 A	0.09559138916778 kcal/mol
