# Supplementary material for: Data-driven analysis of the number of Lennard–Jones types needed in a force field
Source: Commun Chem. 2020 Nov 13;3:173. doi: 10.1038/s42004-020-00395-w (PMC8294475; doi:10.1038/s42004-020-00395-w)
Supplement: Supplementary file 5 — Supplementary Data 3 [file 42004_2020_395_MOESM5_ESM.txt]

Training Set 1
CCCCO 
COCCC 
CC(=O)C 
CCOCC 
C-C#N 
CCCN 
CC(C)CC 
OC 
N1(C)CCOCC1 
CN 
CC(C)O 
c1cocc1 
Cc1ccc(C)cc1 
c1ccccc1N 
CC1=CC=CC=C1 
Test Set 1
CCCCCCC 
CCCCCCCCCC 
CCCCCCCC 
c1ccccc1 
CCCCNCCCC 
CCCCN(CCCC)CCCC 
OCCCCO 
OCC(O)CO 
C1CCNCC1 
OCCCCCO 
CC(=O)c1ccc(C)cc1 
CN(C)C(=N)N(C)C 
CNCCCN 
CN(C)CCCN 
CCN(CC)CCCN 
CCn1ccnc1 
CN(C)CCCN(C)C 
CN=C=O 
OCC#CCO 
N#Cc1ccco1 
Cc1cccnn1 
O=Cc1ccoc1 
Cc1ccc(C)n1C 
CC(=O)c1ccco1 
CN1CCN(C)CC1 
OCCCCCCO 
c1cn2ccnc2cn1 
CCCCn1ccnc1 
CC(=O)CCC=C(C)C 
c1ccc2ccccc2c1 
NCCN1CCNCC1 
c1ccc2nccnc2c1 
OCCCCCCCO 
CC(C)(C)c1ccncc1 
Cc1ccc2c(c1)OCO2 
CCCCC(=O)CCCC 
O=C1CCc2ccccc2C1 
OCCCCCCCCO 
CC(C)(O)CCC(C)(C)O 
NCCNCCNCCN 
C1CCOC1 
CN(C)C=O 
CCC#N 
C1CCCCC1 
C(CO)O 
CC(=O)CC1=CC=CC=C1 
C(=O)N 
C=CC=O 
C1COCO1 
CC(=O)OC(=O)C 
C(CO)CO 
CCC(=O)CC 
CC1=CC=CC=C1C 
CCCCCC 
CCC(CC)O 
NCCO 
CCCCCCCCCCCCCCCC 
CCCCCCCCN(CCCCCCCC)CCCCCCCC 
CCCCCCCCCCCCCCCCCCCCCCCC 
CCCCCCCCCCCCCCCCCCCCCC 
Training Set 2
CCCN 
c1ccc2ccccc2c1 
OCCCCCCCO 
CC(=O)CCC=C(C)C 
CC(C)(C)c1ccncc1 
CN(C)C(=N)N(C)C 
Cc1cccnn1 
C-C#N 
CN 
CCCCN(CCCC)CCCC 
C(=O)N 
CC(C)(O)CCC(C)(C)O 
CCCCn1ccnc1 
CCCCNCCCC 
c1cn2ccnc2cn1 
C=CC=O 
C1CCCCC1 
CNCCCN 
CCC#N 
CCC(CC)O 
CN(C)CCCN 
CN=C=O 
CC1=CC=CC=C1C 
c1ccc2nccnc2c1 
CCCCO 
CN(C)C=O 
CCOCC 
CC(C)CC 
CCC(=O)CC 
Cc1ccc2c(c1)OCO2 
Test Set 2
CCCCCCC 
CCCCCCCCCC 
CCCCCCCC 
c1ccccc1 
OCCCCO 
OCC(O)CO 
C1CCNCC1 
OCCCCCO 
CC(=O)c1ccc(C)cc1 
CCN(CC)CCCN 
CCn1ccnc1 
CN(C)CCCN(C)C 
OCC#CCO 
N#Cc1ccco1 
O=Cc1ccoc1 
Cc1ccc(C)n1C 
CC(=O)c1ccco1 
CN1CCN(C)CC1 
OCCCCCCO 
NCCN1CCNCC1 
CCCCC(=O)CCCC 
O=C1CCc2ccccc2C1 
OCCCCCCCCO 
NCCNCCNCCN 
CC1=CC=CC=C1 
OC 
COCCC 
Cc1ccc(C)cc1 
CC(=O)C 
c1cocc1 
N1(C)CCOCC1 
c1ccccc1N 
C1CCOC1 
CC(C)O 
C(CO)O 
CC(=O)CC1=CC=CC=C1 
C1COCO1 
CC(=O)OC(=O)C 
C(CO)CO 
CCCCCC 
NCCO 
CCCCCCCCCCCCCCCC 
CCCCCCCCN(CCCCCCCC)CCCCCCCC 
CCCCCCCCCCCCCCCCCCCCCCCC 
CCCCCCCCCCCCCCCCCCCCCC 
