# Supplementary material for: Data-driven analysis of the number of Lennard–Jones types needed in a force field
Source: Commun Chem. 2020 Nov 13;3:173. doi: 10.1038/s42004-020-00395-w (PMC8294475; doi:10.1038/s42004-020-00395-w)
Supplement: Supplementary file 6 — Supplementary Data 4 [file 42004_2020_395_MOESM6_ESM.xlsx]

## Sheet: SI_Exp_Values_Schauperl_LJ_Pape
	Density (kg/m^3)	HOV (kJ/mol)	SMILES
0	713.4	27.4	CCOCC
1	862.3	38.1	CC1=CC=CC=C1
2	786.6	37.8	OC
3	735.6	27.9	COCCC
4	732.7	35.8	CCCN
5	787.45	33.4	C-C#N
6	620.1	25.2	CC(C)CC
8	861	42.4	Cc1ccc(C)cc1
9	784.5	31.3	CC(=O)C
11	973.1	27.7	c1cocc1
12	919	40	N1(C)CCOCC1
13	1021.7	55.8	c1ccccc1N
15	1080	44.2	CC(=O)OC(=O)C
16	809.8	52	CCCCO
17	779	33.1	C1CCCCC1
18	1065	35.5	C1COCO1
19	944	46.8	CN(C)C=O
20	1018	58	NCCO
21	1130	60.2	C(=O)N
22	1110	65.6	C(CO)O
23	655	31	CCCCCC
24	785.1	45.5	CC(C)O
25	662.4	23.8	CN
26	880	42	CC1=CC=CC=C1C
27	815	54	CCC(CC)O
28	809	38.7	CCC(=O)CC
29	1001	55.5	CC(=O)CC1=CC=CC=C1
30	1060	70	C(CO)CO
31	839	32.3	C=CC=O
34	889	32.2	C1CCOC1
35	792	36.3	CCC#N
36	812.72	53.1	CN(C)CCCN
37	873.6	33.2	c1ccccc1
38	1013.9	77.1	OCCCCO
39	826	52.4	CCN(CC)CCCN
40	726.4	52.1	CCCCCCCCCC
41	755.61	50.8	CCCCNCCCC
42	794.4	111.9	CCCCCCCCCCCCCCCCCCCCCC
43	995.2	57.5	CCn1ccnc1
44	1257.13	91.7	OCC(O)CO
45	679.57	36.7	CCCCCCC
46	769.8	81.3	CCCCCCCCCCCCCCCC
48	844	53.1	CNCCCN
49	698.51	41.8	CCCCCCCC
50	1005	60.7	CC(=O)c1ccc(C)cc1
51	994	83	OCCCCCO
52	857	38.6	C1CCNCC1
53	799.1	121.9	CCCCCCCCCCCCCCCCCCCCCCCC
54	912.5	50	CN(C)C(=N)N(C)C
55	779	53.1	CN(C)CCCN(C)C
56	807.26	100.1	CCCCCCCCN(CCCCCCCC)CCCCCCCC
57	774.4	62.7	CCCCN(CCCC)CCCC
58	923	28.8	CN=C=O
59	1115	81.5	OCC#CCO
60	1065	44.8	N#Cc1ccco1
61	957	58	Cc1cccnn1
62	1111	48.1	O=Cc1ccoc1
63	807	50.7	Cc1ccc(C)n1C
64	1098	53	CC(=O)c1ccco1
65	844	41.2	CN1CCN(C)CC1
66	967	90.2	OCCCCCCO
67	1165	62	c1cn2ccnc2cn1
68	945	63.9	CCCCn1ccnc1
69	854.6	50.8	CC(=O)CCC=C(C)C
70	1162	54.6	c1ccc2ccccc2c1
71	985	68.7	NCCN1CCNCC1
72	1124	58.7	c1ccc2nccnc2c1
73	951	97.9	OCCCCCCCO
74	923	54.4	CC(C)(C)c1ccncc1
75	1135	54.9	Cc1ccc2c(c1)OCO2
76	821.7	54.7	CCCCC(=O)CCCC
77	1106	73	O=C1CCc2ccccc2C1
78	939	104.9	OCCCCCCCCO
79	898	85.2	CC(C)(O)CCC(C)(C)O
80	982	84.7	NCCNCCNCCN
